# Supplementary material for: Genetic and Epigenetic Association of Hepatocyte Nuclear Factor-1α with Glycosylation in Post-Traumatic Stress Disorder
Source: Genes (Basel). 2022 Jun 14;13(6):1063. doi: 10.3390/genes13061063 (PMC9223288; doi:10.3390/genes13061063)
Supplement: Supplementary file 1 [file genes-13-01063-s001.zip]

Archive with 1 entries (1 files):
- genes-1737357-supplementary.pdf
